# Supplementary material for: A Bioeconomically Valuable Essential Oil from Baccharis sinuata Kunth in Southern Ecuador: Chemical Composition and Enantiomeric Profile
Source: Plants (Basel). 2025 Oct 9;14(19):3110. doi: 10.3390/plants14193110 (PMC12526644; doi:10.3390/plants14193110)
Supplement: Supplementary file 1 [file plants-14-03110-s001.zip]

Archive with 1 entries (1 files):
- plants-3887205-supplementary.pdf
